# Supplementary material for: Reliability and Validity of the Athletic Shoulder (ASH) Test Performed Using Portable Isometric-Based Strength Training Device
Source: Biology (Basel). 2022 Apr 11;11(4):577. doi: 10.3390/biology11040577 (PMC9024613; doi:10.3390/biology11040577)
Supplement: Supplementary file 1 [file biology-11-00577-s001.zip]

Archive with 1 entries (1 files):
- biology-1650645-SI.pdf
